# Supplementary material for: The evolution of obligate sex: the roles of sexual selection and recombination
Source: Ecol Evol. 2015 Jun 4;5(13):2572–83. doi: 10.1002/ece3.1516 (PMC4523354; doi:10.1002/ece3.1516)
Supplement: Supplementary file 1 [file ece30005-2572-sd1.cpp]

//============================================================================
// Name        : code.cpp
// Author      : 
// Version     :
// Copyright   : Your copyright notice
// Description : Hello World in C++, Ansi-style
//============================================================================

#include <iostream>
#include <string>
#include <fstream>
#include <time.h>
#include <math.h>
#include "Pop.h"
using namespace std;


int main() {
	ifstream in;
	ofstream out;
	int seed = time(NULL);
	out.open("res.txt", ios::out|ios::app);
	if (out.is_open())
		out << "seed " << seed << '\n';
	else
		cout << "unable to open res file";
	out.close();
	srand (seed);
	double parameters[4];
	int location;
	in.open("input.txt", ios::in);
	if (in.is_open()) {
		char line[256];
		while (!in.getline(line, 256).eof()) {
			char *input = strtok(line, " ");
			int i=0;
			while (input!=NULL) {
				parameters[i] = atof(input);
				input = strtok(NULL, " ");
				i++;
			}
			int rnum = rand();
			location = rnum%10000;
			Pop p(parameters[0], parameters[1], 0.2, 0.1, parameters[2], location);
			double L = exp(-parameters[3]);
			double FF_mean = p.FF_steady(parameters[3], L, 0.0);
			out.open("res.txt", ios::out|ios::app);
			if (out.is_open()) {
				out << "number of chromosomes is " << p.all_population[0]->ga->chromosome << "  alpha is " << parameters[2] << "  cost is " << parameters[1];
				out << "  a is " << parameters[0] << "  u is " << parameters[3] << "  location is " << location << "  FF steady is " << FF_mean << '\n';
			}
			else
				cout << "unable to open res file FF";
			out.close();
			if (FF_mean>0.1) {
				p.insert_O(0.05);
				double total_mean = p.steady(parameters[3], L, 0.0);
				double perc = p.perc_O();
				out.open("res.txt", ios::out|ios::app);
				if (out.is_open())
					out << "total steady is " << total_mean << "   perc O is " << perc << '\n';
				else
					cout << "unable to open res file";
				out.close();
			}
		}
	}
	else
		cout << "Unable to open input file\n";
	in.close();
	return 0;
}


/*
 * Genome.cpp
 *
 *  Created on: Nov 3, 2010
 *      Author: mayakleiman
 */

#include "Genome.h"

Genome::Genome() {
	bad = new set<int>;
	strategy = 1;
	chromosome = 20;
}

Genome::~Genome() {
	delete this->bad;
}

double Genome::do_rand() {
	int random;
	double rnum;
	do
		random = rand();
	while (random==RAND_MAX);
	rnum = ((double) random)/((double) RAND_MAX);
	return rnum;
}

void Genome::switch_bad(set<int> *new_bad) {
	//changes the bad genes in the genome to new set of bad genes
	delete this->bad;
	this->bad = new_bad;
}

void Genome::switch_strategy(bool new_strategy) {
	//changing genome strategy
	this->strategy = new_strategy;
}

double Genome::k_chance(int k, double lambda, double L) {
	//returns the chance for receiving k with a poisoon distribution with expected number lambda
	double chance; //the probability for k
	if (k==0)
		chance = L;
	else {
		chance = (lambda/((double) k))*this->k_chance(k-1, lambda, L);
	}
	return chance;
}

int Genome::poisson_distribution(double lambda, double L) {
	//taking a seed which is the probability for mutation in a gene and returns an integer for number
	//of mutated genes in this replication
	double rnum = this->do_rand();
	int i=0; //the number of mutated genes
	double before, after;
	if (rnum<this->k_chance(i, lambda, L)) //the base case of i=0
		i=0;
	else {
		do {
			i++;
			before = 0;
			for (int n=0; n<i; n++)
				before += this->k_chance(n, lambda, L); //the sum of chances up to and including i-1
			after = before + this->k_chance(i, lambda, L); //the sum of chances up to and including i
		}
		while (!((rnum>before)&&(rnum<=after))); //we're looking for the i for which rnum is exactly between
		                                         //the sum of chances up to and including i-1 and the sum of chances
		                                         //up to and including i
	}
	return i;
}

set<int>* Genome::replicate(double lambda, double L, double p_rev) {
	//taking the error probability (the seed for the poisson function) and returns a new set of bad genes
	//since mutation occurred during replication.
	int mut = this->poisson_distribution(lambda, L); //the number of mutations to be inserted in the genome in this replication
	set<int> *new_bad = new set<int>;
	(*new_bad) = (*(this->bad));
 	set<int> genes; //this set will form the new bad genes
	while ((int)genes.size()<mut) {
		//inserting the indexes of new bad genes the number of which is determined by mut
		int n = rand()%this->num_genes; //choosing the new mutated genes
		genes.insert(n);
	}
	set<int>::iterator it;
	for (it=genes.begin(); it!=genes.end(); it++) { //now we'll insert the new set of bad genes to the old one
		                                            //if that index exists in the old set, it has a probability
		                                            //to be erased.
		if (!(new_bad->insert(*it).second)) {
			double rnum1 = ((double) rand())/((double) RAND_MAX);
			if (rnum1<p_rev)
				new_bad->erase(*it);
		}
    }
	return new_bad;
}


/*
 * Cell.cpp
 *
 *  Created on: Nov 3, 2010
 *      Author: mayakleiman
 */

#include "Cell.h"

Cell::Cell() {
	ga = new Genome;
	gb = new Genome;
	sex = 3;
	fitness = 1;
	sexual_fitness = 1;
	num_homo = 0;
	num_hetero = 0;
	pass = 1;
}


Cell::~Cell() {
	delete ga;
	delete gb;
}

void Cell::calaculate_homo() {
	//calculating the number of double bad homologous pairs in the genome
	int homo_calculation = 0;
	set<int>::iterator it;
	for (it=this->ga->bad->begin(); it!=this->ga->bad->end(); it++) { //going over all bad genes in the first genome
		if (this->gb->bad->find(*it)!=this->gb->bad->end()) //that bad gene also exists in the second genome
			homo_calculation++; //there is an additional homolougous pair of bad genes
	} //end of going over all bad genes in the first genome
	this->num_homo = homo_calculation; //num_homo is the number of all homologous bad pairs found
}

void Cell::calculate_hetero() {
	//calculating the number of one bad one good homologous pairs in the genome
	int hetero_calculation = 0;
	set<int>::iterator it;
	for (it=this->ga->bad->begin(); it!=this->ga->bad->end(); it++) { //going over all bad genes in the first genome
		if (this->gb->bad->find(*it)==this->gb->bad->end()) //that bad gene doesn't exist in the second genome
			hetero_calculation++; //there is an additional heterozygous pair
	} //end of going over all bad genes in the first genome
	for (it=this->gb->bad->begin(); it!=this->gb->bad->end(); it++) { //going over all bad genes in the second genome
		if (this->ga->bad->find(*it)==this->ga->bad->end()) //that bad gene doesn't exist in the first genome
			hetero_calculation++; //there is an additional heterozygous pair
	} //end of going over all bad genes in the second genome
	this->num_hetero = hetero_calculation;
}

void Cell::calculate_fitness(double s, double hs) {
	//calculating the fitness of the cell which depends upon the number of double bad homologous pairs
	//and one good one bad homologous pairs
	this->calaculate_homo();
	this->calculate_hetero();
	if (this->num_homo>=100) //if there are over 100 double bad, the cell will die (have fitness of 0)
		this->fitness = 0;
	else
		this->fitness = (pow((1-s),this->num_homo))*(pow((1-hs),this->num_hetero));
}

void Cell::calculate_sexual_fitness(double alpha) {
	//calculating the sexual fitness of the cell
	this->sexual_fitness = pow(this->fitness, alpha);
}

void Cell::switch_sex(int i) {
	//changing the sex of the cell
	this->sex = i;
}

void Cell::replace_genome(Genome *new_first, Genome *new_second) {
	//replacing cell's genome
	delete this->ga;
	delete this->gb;
	this->ga = new_first;
	this->gb = new_second;
}

void Cell::switch_strategy(bool i, bool j) {
	//replacing cell's strategies
	this->ga->switch_strategy(i);
	this->gb->switch_strategy(j);
}

set<int>* Cell::replicate(double lambda, double L, double p_rev, int i) {
	//replicating the genome of the cell. it can be chosen which of the genomes will be replicated.
	//(important for sexual replication)
	set<int> *new_bad;
	if (i==1) {
		new_bad = this->ga->replicate(lambda, L, p_rev);
	}
	if (i==2) {
		new_bad = this->gb->replicate(lambda, L, p_rev);
	}
	return new_bad;
}

Genome* Cell::recombine(Genome *first, Genome *second, int strat_loc) {
	//takes in two sets of bad genes and returns a new set of recombination between them (for sexual replication)
	int num_genes = this->ga->num_genes;
	int num_chromosomes = this->ga->chromosome;
	int in_chromosome = num_genes/num_chromosomes; //the number of genes in one chromosome
	Genome *gamete = new Genome;
	set<int> *recombine = new set<int>;
	set<int>::iterator up, low, it;
	for (int i=1; i<=num_chromosomes; i++) {
		double prec = this->ga->do_rand();
		double rnum = ((double) rand())/((double) RAND_MAX);
		if (rnum<0.5) {
			if ((strat_loc>=((i-1)*in_chromosome))&&(strat_loc<((int)(((double) ((i-1)*in_chromosome))+prec*((double)in_chromosome)))))
				gamete->switch_strategy(first->strategy);
			if ((strat_loc>=((int)(((double) ((i-1)*in_chromosome))+prec*((double)in_chromosome))))&&(strat_loc<(i*in_chromosome)))
				gamete->switch_strategy(second->strategy);
			low = first->bad->lower_bound((i-1)*in_chromosome);
			up = first->bad->lower_bound((int)(((double) ((i-1)*in_chromosome))+prec*((double)in_chromosome)));
			for (it=low; it!=up; it++)
				recombine->insert(*it);
			low = second->bad->lower_bound((int)(((double) ((i-1)*in_chromosome))+prec*((double)in_chromosome)));
			up = second->bad->lower_bound(i*in_chromosome);
			for (it=low; it!=up; it++)
				recombine->insert(*it);
		}
		else {
			if ((strat_loc>=((i-1)*in_chromosome))&&(strat_loc<((int)(((double) ((i-1)*in_chromosome))+prec*((double)in_chromosome)))))
				gamete->switch_strategy(second->strategy);
			if ((strat_loc>=((int)(((double) ((i-1)*in_chromosome))+prec*((double)in_chromosome))))&&(strat_loc<(i*in_chromosome)))
				gamete->switch_strategy(first->strategy);
			low = second->bad->lower_bound((i-1)*in_chromosome);
			up = second->bad->lower_bound((int)(((double) ((i-1)*in_chromosome))+prec*((double)in_chromosome)));
			for (it=low; it!=up; it++)
				recombine->insert(*it);
			low = first->bad->lower_bound((int)(((double) ((i-1)*in_chromosome))+prec*((double)in_chromosome)));
			up = first->bad->lower_bound(i*in_chromosome);
			for (it=low; it!=up; it++)
				recombine->insert(*it);
		}
	}
	gamete->switch_bad(recombine);
	delete first;
	delete second;
	return gamete;
}

Genome* Cell::gamete_formation(double lambda, double L, double p_rev, int strat_loc) {
	//forming a gamete from the genome by replicating with mutation the two chromosomes,
	//recombining them and then choosing one haploid chromosome to be returned
	Genome *first = new Genome;
	Genome *second = new Genome;
	set<int> *first_bad = this->ga->replicate(lambda, L, p_rev);
	set<int> *second_bad = this->gb->replicate(lambda, L, p_rev);
	first->switch_bad(first_bad);
	first->switch_strategy(this->ga->strategy);
	second->switch_bad(second_bad);
	second->switch_strategy(this->gb->strategy);
	Genome* gamete = this->recombine(first, second, strat_loc);
	return gamete;
}


/*
 * Pop.cpp
 *
 *  Created on: Nov 3, 2010
 *      Author: mayakleiman
 */

#include "Pop.h"

Pop::Pop(double invest, double cost, double homo, double hetero, double sexual_selection, int strat_loc) {
	this->a = invest;
	this->c_sex = cost;
	this->s = homo;
	this->hs = hetero;
	this->alpha = sexual_selection;
	this->location = strat_loc;
	unsigned int sex_size = (int) ((double) (this->size) * (double) ((1 - this->a)/2));
	unsigned int asex_size = this->size - 2*sex_size;
	for (unsigned int i=0; i<this->size; i++)
		this->all_population[i] = new Cell;
	for (unsigned int i=0; i<asex_size; i++)
		this->all_population[i]->switch_sex(2);
	for (unsigned int i=asex_size; i<(asex_size+sex_size); i++)
		this->all_population[i]->switch_sex(0);
	for (unsigned int i=(asex_size+sex_size); i<this->size; i++)
		this->all_population[i]->switch_sex(1);
}

Pop::~Pop() {

}

unsigned int Pop::return_size() { //returns population size
	return this->size;
}

double Pop::return_a() { //returns the percentage in which FF reproduces asexually
	return this->a;
}

double Pop::return_c_sex() { //returns the cost of sex
	return this->c_sex;
}

Cell** Pop::return_all_population() { //returns the array of all of the population
	return this->all_population;
}

double Pop::return_s() { //returns the "punishment" for having homologous bad pair
	return this->s;
}

double Pop::return_hs() { //returns the "punishment for having homologous pair with one bad and one good gene
	return this->hs;
}

double Pop::return_alpha() { //returns the sexual selection parameter
	return this->alpha;
}

unsigned int Pop::return_num_FF() {
	//returns the number of all cells with FF strategy in the population
	unsigned int FF = 0;
	for (unsigned int i=0; i<this->size; i++) {
		if ((this->all_population[i]->ga->strategy)&&(this->all_population[i]->gb->strategy))
			FF++;
	}
	return FF;
}

unsigned int Pop::return_num_OF() {
	//returns the number of all cells with OF strategy in the population
	unsigned int OF = 0;
	for (unsigned int i=0; i<this->size; i++) {
		if (((this->all_population[i]->ga->strategy)&&(!(this->all_population[i]->gb->strategy)))||((!(this->all_population[i]->ga->strategy))&&(this->all_population[i]->gb->strategy)))
			OF++;
	}
	return OF;
}

unsigned int Pop::return_num_OO() {
	//returns the number of cells with OO strategy in the population
	unsigned int OO = 0;
	for (unsigned int i=0; i<this->size; i++) {
		if ((!(this->all_population[i]->ga->strategy))&&(!(this->all_population[i]->gb->strategy)))
			OO++;
	}
	return OO;
}

unsigned int Pop::return_num_asexual() {
	//returns the number of asexual cells in the population
	unsigned int num_asex = 0;
	for (unsigned int i=0; i<this->size; i++) {
		if (this->all_population[i]->sex==2)
			num_asex++;
	}
	return num_asex;
}

unsigned int Pop::return_num_male() {
	//returns the number of male cells in the population
	unsigned int num_male = 0;
	for (unsigned int i=0; i<this->size; i++) {
		if (this->all_population[i]->sex==0)
			num_male++;
	}
	return num_male;
}

unsigned int Pop::return_num_female() {
	//returns the number of female cells in the population
	unsigned int num_female = 0;
	for (unsigned int i=0; i<this->size; i++) {
		if (this->all_population[i]->sex==1)
			num_female++;
	}
	return num_female;
}

Cell* Pop::form_asexual_offspring(double lambda, double L, double p_rev, Cell *c_in) {
	//returns the asexual offspring formed from the chosen mother
	Cell *c_out = new Cell; //the cell to be formed
	Genome *first_genome, *second_genome; //preparing everything for the cell
	first_genome = new Genome;
	second_genome = new Genome;
	set<int> *first_bad, *second_bad;
	bool first_strategy, second_strategy;
	first_bad = c_in->replicate(lambda, L, p_rev, 1); //replicating both mother's bad chromosomes according to mutation probability
	second_bad = c_in->replicate(lambda, L, p_rev, 2);
	first_strategy = c_in->ga->strategy; //forming the strategy of the offspring by copying mother's strategy
	second_strategy = c_in->gb->strategy;
	first_genome->switch_bad(first_bad); //forming the new genomes by replacing the bad chromosomes and the strategies
	first_genome->switch_strategy(first_strategy);
	second_genome->switch_bad(second_bad);
	second_genome->switch_strategy(second_strategy);
	c_out->replace_genome(first_genome, second_genome); //replacing cells genomes with new formed gemomes
	c_out->calculate_fitness(this->s, this->hs); //preparing cell with fitness and sexual fitness
	c_out->calculate_sexual_fitness(this->alpha);
	return c_out; //returning the new formed cell with new genome and fitness
}

Cell* Pop::form_sexual_offspring(double lambda, double L, double p_rev, Cell *f, Cell *m) {
	//returns the sexual offspring formed from the chosen parents
	Cell *c = new Cell; //the cell to be formed
	Genome *first_genome, *second_genome; //preparing everything for the cell
	first_genome = m->gamete_formation(lambda, L, p_rev, this->location); //forming the gamete of bad chromosomes from the mother
	second_genome = f->gamete_formation(lambda, L, p_rev, this->location); //forming the gamete of bad chromosomes from the father
	c->replace_genome(first_genome, second_genome); //replacing cells genomes with new formed gemomes
	c->calculate_fitness(this->s, this->hs); //preparing cell with fitness and sexual fitness
	c->calculate_sexual_fitness(this->alpha);
	return c; //returning the new formed cell with new genome and fitness
}

bool Pop::choose_offspring() {
	//deciding whether the offspring is formed via sexual (returns 1) or asexual (returns 0) replication
	bool sex;
	unsigned int ff, of, oo;
	ff = this->return_num_FF();
	of = this->return_num_OF();
	oo = this->return_num_OO();
	//calculating the probability for an asexual replication in this population
	double numerator = ((double) ff)*(this->a) + ((double) of)*(this->a)/2;
	double add = ((double) ff)*(1-(this->a))*(1-(this->c_sex)) + ((double) of)*(1-((this->a)/2))*(1-(this->c_sex)) + ((double) oo)*(1-(this->c_sex));
	double denominator = numerator + add;
	double p_asex = numerator/denominator;
	double rnum = ((double) rand())/((double) RAND_MAX);
	if (rnum<p_asex)
		sex = 0;
	else
		sex = 1;
	return sex;
}

unsigned int Pop::asexual_mother() {
	unsigned int asexual = this->return_num_asexual();
	unsigned int rep = rand()%asexual;
	return rep;
}

Cell* Pop::replicate_asexual(double lambda, double L, double p_rev) {
	//returns a new cell that was replicated by a chosen asexual mother
	Cell *new_cell; //the new cell to be returned after replication of relevant asexual cell
	unsigned int i = this->asexual_mother();
	new_cell = this->form_asexual_offspring(lambda, L, p_rev, this->all_population[i]);
	return new_cell;
}

unsigned int Pop::sexual_mother() {
	unsigned int asexual = this->return_num_asexual();
	unsigned int male = this->return_num_male();
	unsigned int female = this->return_num_female();
	unsigned int rep;
	unsigned int f = rand()%female;
	rep = asexual+male+f;
	return rep;
}

unsigned int Pop::sexual_father() {
	unsigned int asexual = this->return_num_asexual();
	unsigned int male = this->return_num_male();
	double tot_sexual = 0; //the sum of all male's sexual fitness
	double so_far = 0; //when checking if this male is chosen
	unsigned int m = asexual; //the male to be chosen
	bool got_it = 0; //did we find the male?
	double rnum = ((double) rand())/((double) RAND_MAX);
	for (unsigned int i=asexual; i<(asexual+male); i++)  //summing up all males' sexual fitnesses
		tot_sexual += this->all_population[i]->sexual_fitness;
	while (!got_it) { //while we didn't found the male
		so_far += this->all_population[m]->sexual_fitness; //summing up the sexual fitnesses of all males till this one
		if (!(rnum>(so_far/tot_sexual))) //if the random number is smaller or equal to this proportion then this is the male (random number is between this 
		                                  //proportion and the last one so this is the male)
			got_it = 1;
		m++;
	}
	return (m - 1); //returning the males' index
}

Cell* Pop::replicate_sexual(double lambda, double L, double p_rev) {
	//returns a new cell that was replicated sexually by a chosen mother and father.
	Cell *new_cell; //the new cell to be returned after replication of a mother and a father
	unsigned int m = this->sexual_father();
		//choosing a father, from capable males
	unsigned int f = this->sexual_mother();
		//choosing a mother
	new_cell = this->form_sexual_offspring(lambda, L, p_rev, this->all_population[f], this->all_population[m]);
	return new_cell;
}

bool Pop::check_offspring(Cell *c) {
	//checks for offspring survival and ability to reproduce (as a male)
	double rnum = ((double) rand())/((double) (RAND_MAX));
	bool survive;
	if (c->fitness<rnum) //cell isn't fit enough and can't survive
		survive = 0;
	else 
		survive = 1;
	return survive;
}

void Pop::replicate_cycle(double lambda, double L, double p_rev) {
	//returns new vector of cell formed by replication of the entire population
	Cell *temp[this->size]; //the array which will be copied to the new population
	unsigned int i=0;
	while (i<this->size) { //building the new population till it reaches the right size
		bool p_sex = this->choose_offspring(); //choosing each offspring to be the result of sexual
		                                       //or asexual replication
		if (p_sex) { //offspring is a result of a sexual replication
			Cell *c = this->replicate_sexual(lambda, L, p_rev);
			bool survive = this->check_offspring(c);
			if (survive!=0) { //cell survives
				temp[i] = c; //cell enters temp array which will form the new population;
				i++;
			}
			else
				delete c;
		}
		else { //offspring is a result of asexual replication
			Cell *c = this->replicate_asexual(lambda, L, p_rev);
			bool survive = this->check_offspring(c);
			if (survive!=0) { //cell survives
				temp[i] = c; //cell enters temp array which will form the new population;
				i++;
			}
			else
				delete c;
		} //end of possible asexual replication
	} //end of building new population
	for (unsigned int k=0; k<this->size; k++) { //replacing existing population with new one
		delete this->all_population[k];
		this->all_population[k] = temp[k];
	}
}

void Pop::arrang_o() {
	//arranges the population so that all oo cells will be at the beginning and will get male and female sexes
	Cell *temp[this->size]; //the new population vector which will be with oo in front
	unsigned int n=0;
	int num_f = 0, num_m = 0;
	for (unsigned int i=0; i<this->size; i++) { //going over all cells
		if((!(this->all_population[i]->ga->strategy))&&(!(this->all_population[i]->gb->strategy))) { //oo cell
			if (num_f==num_m) { //number of males equal to number of females
				this->all_population[i]->switch_sex(1); //cell will be female
				num_f++;
			}
			else { //less males
				this->all_population[i]->switch_sex(0); //cell will be male
				num_m++;
			}
			temp[n] = this->all_population[i]; //puting the oo cell at the beginning
			n++; //the next place in new population
		}
		else //not oo cell
			temp[this->size-1-i+n] = this->all_population[i]; //going to the end
	}
	for (unsigned int i=0; i<this->size; i++) //replacing the old population with the new one
		this->all_population[i] = temp[i];
}

void Pop::choose_asexual(unsigned int n_asexual, unsigned int pop_size, set<int> &asexual) {
	//choosing the serial numbers of the cells to be asexual cells in the oo free part of the population
	//the function receives only the size of the population and the number of asexual cells it has to end up with
	while (asexual.size()<n_asexual) { //size of set of serial numbers must be as the number of asexual cells
		int rnum = rand()%pop_size;
		asexual.insert(rnum); //inserting the random numbers which will be the serial numbers of asexual cells
	}
}

void Pop::choose_sexual(unsigned int n_sexual, unsigned int pop_size, set<int> &sexual) {
	//choosing the serial numbers of the cells to be sexual cells in the oo free part of the population
	//the function receives only the size of the population and the number of sexual cells it has to end up with
	while (sexual.size()<n_sexual) { //size of set of serial numbers must be as the number of sexual cells
		int rnum = rand()%pop_size;
		sexual.insert(rnum); //inserting the random numbers which will be the serial numbers of sexual cells
	}
}

void Pop::change_FF_asex(const set<int> &asexual) {
	//changing the sexes in the ff part of the population according to serial numbers of asexual cells
	unsigned int n_asex=0, n_male=0, n_female=0; //the number of current asexual and male and female cells
	int num_oo = this->return_num_OO();
	int k=0; //the "follow up" of ff serial number
	for (unsigned int i=num_oo; i<this->size; i++) { //going over oo free part of the population
		if ((this->all_population[i]->ga->strategy)&&(this->all_population[i]->gb->strategy)) { //whenever there's an ff cell
			if (asexual.find(k)!=asexual.end()) { //this serial number is in asexual
				this->all_population[i]->switch_sex(2); //this ff cell should be asexual
				n_asex++;
			}
			else { //this ff cell should be sexual
				if (n_male==n_female) { //in an equal number of male and female, male, because in the oo, females were chosen
					this->all_population[i]->switch_sex(0);
					n_male++;
				}
				else { //if not, then female
					this->all_population[i]->switch_sex(1);
					n_female++;
				}
			}
			k++; //going to the next ff cell
		}
	}
	if ((n_asex+n_male+n_female)!=(this->return_num_FF())) //number of all sexes here must be as ff size
		cout << "Error, number of cells with sex in FF part of population does not equal FF size (asex)\n";
}

void Pop::change_FF_sex(const set<int> &sexual) {
	//changing the sexes in the ff part of the population according to serial numbers of asexual cells
	unsigned int n_asex=0, n_male=0, n_female=0; //the number of current asexual and male and female cells
	unsigned int num_oo = this->return_num_OO();
	int k=0; //the "follow up" of ff serial number
	for (unsigned int i=num_oo; i<this->size; i++) { //going over oo free part of the population
		if ((this->all_population[i]->ga->strategy)&&(this->all_population[i]->gb->strategy)) { //whenever there's an ff cell
			if (sexual.find(k)!=sexual.end()) { //this serial number is in sexual
				if (n_male==n_female) { //in an equal number of male and female, male, because in the oo, females were chosen
					this->all_population[i]->switch_sex(0);
					n_male++;
				}
				else { //if not, then female
					this->all_population[i]->switch_sex(1);
					n_female++;
				}
			}
			else { //this ff cell should be asexual
				this->all_population[i]->switch_sex(2); //this ff cell should be asexual
				n_asex++;
			}
			k++; //going to the next ff cell
		}
	}
	if ((n_asex+n_male+n_female)!=(this->return_num_FF())) //number of all sexes here must be as ff size
		cout << "Error, number of cells with sex in FF part of population does not equal FF size (sex)\n";
}

void Pop::change_OF_asex(const set<int> &asexual) {
	//changing the sexes in the of part of the population according to serial numbers of asexual cells
	int n_male;
	if ((this->return_num_male() - this->return_num_female())>1) //starting with 0 females and 1/0/-1 males, depending on population
		n_male = -1;
	if ((this->return_num_male() - this->return_num_female())==1)
		n_male = 1;
	if ((this->return_num_male() - this->return_num_female())==0)
		n_male = 0;
	int n_female = 0;
	unsigned int num_oo = this->return_num_OO();
	int k=0; //the "follow up" of of serial number
	for (unsigned int i=num_oo; i<this->size; i++) { //going over oo free part of the population
		bool first = this->all_population[i]->ga->strategy;
		bool second = this->all_population[i]->gb->strategy;
		if (((first)&&(!second))||((!first)&&(second))) { //whenever there's an of cell
			if (asexual.find(k)!=asexual.end())  //this serial number is in asexual
				this->all_population[i]->switch_sex(2); //this of cell should be asexual
			else { //this of cell should be sexual
				if (n_male<n_female) { //if there are more female (we don't know if we started with an equal number or not)
					this->all_population[i]->switch_sex(0);
					n_male++;
				}
				else { //if not, there are more males or an equal number
					this->all_population[i]->switch_sex(1);
					n_female++;
				}
			}
			k++; //going to the next of cell
		}
	}
	if ((this->return_num_asexual()+this->return_num_female()+this->return_num_male())!=(this->size)) //number of all sexes must be as oo free population size
		cout << "Error, number of cells with sex does not equal size (asex)\n";
}

void Pop::change_OF_sex(const set<int> &sexual) {
	//changing the sexes in the of part of the population according to serial numbers of asexual cells
	int n_male;
	if ((this->return_num_male() - this->return_num_female())>1) //starting with 0 females and 1/0/-1 males, depending on population
		n_male = -1;
	if ((this->return_num_male() - this->return_num_female())==1)
		n_male = 1;
	if ((this->return_num_male() - this->return_num_female())==0)
		n_male = 0;
	int n_female = 0;
	int num_oo = this->return_num_OO();
	int k=0; //the "follow up" of the serial number
	for (unsigned int i=num_oo; i<this->size; i++) { //going over oo free part of the population
		bool first = this->all_population[i]->ga->strategy;
		bool second = this->all_population[i]->gb->strategy;
		if (((first)&&(!second))||((!first)&&(second))) { //whenever there's an of cell
			if (sexual.find(k)!=sexual.end()) { //this serial number is in sexual
				if (n_male<n_female) { //if there are more female (we don't know if we started with an equal number or not)
					this->all_population[i]->switch_sex(0);
					n_male++;
				}
				else { //if not, there are more males or an equal number
					this->all_population[i]->switch_sex(1);
					n_female++;
				}
			}
			else  //this ff cell should be asexual
				this->all_population[i]->switch_sex(2); //this ff cell should be asexual
			k++; //going to the next ff cell
		}
	}
	if ((this->return_num_asexual()+this->return_num_female()+this->return_num_male())!=(this->size)) //number of all sexes must be as oo free population size
		cout << "Error, number of cells with sex does not equal size (asex)\n";
}

void Pop::other_FF_sex(unsigned int n_asexual) {
	//inserting sexes in ff part of population according to number of asexual cells
	unsigned int num_ff = this->return_num_FF();
	if (n_asexual<(num_ff/2)) { //number of asexual is lower than half population size, it's easier to choose asexuals
		set<int> asex;
		this->choose_asexual(n_asexual, num_ff, asex); //choosing asexuals
		this->change_FF_asex(asex); //inserting sexes according to chosen asexuals
	}
	else { //number of asexual is higher than half population size, it's easier to choose sexual
		set<int> sex;
		this->choose_sexual((num_ff-n_asexual), num_ff, sex); //choosing sexual
		this->change_FF_sex(sex); //inserting sexes according to chosen sexual
	}
}

void Pop::other_OF_sex(unsigned int n_asexual) {
	//inserting sexes in of part of population according to number of asexual cells
	unsigned int num_of = this->return_num_OF();
	if (n_asexual<(num_of/2)) { //number of asexual is lower than half population size, it's easier to choose asexuals
		set<int> asex;
		this->choose_asexual(n_asexual, num_of, asex); //choosing asexuals
		this->change_OF_asex(asex); //inserting sexes according to chosen asexuals
	}
	else { //number of asexual is higher than half population size, it's easier to choose sexual
		set<int> sex;
		this->choose_sexual((num_of-n_asexual), num_of, sex); //choosing sexual
		this->change_OF_sex(sex); //inserting sexes according to chosen sexual
	}
}

void Pop::arrange_FF_pop() {
	//taking a population of only FF (what we begin with) and arrange it to asexual first, then male and then female
	unsigned int sex = (int) (((double) (this->size)) * (1 - this->a));
	unsigned int asex = this->size - sex; //number of asexual cells in population
	this->other_FF_sex(asex); //inserting sexes according to how many asexuals
	Cell *temp[this->size]; //the arranged population
	int n=0;
	for (unsigned int i=0; i<this->size; i++) { //going over old population to put asexuals first
		if (this->all_population[i]->sex==2) {
			temp[n] = this->all_population[i];
			n++;
		}
	}
	for (unsigned int i=0; i<this->size; i++) { //going over old population to put males next
		if (this->all_population[i]->sex==0) {
			temp[n] = this->all_population[i];
			n++;
		}
	}
	for (unsigned int i=0; i<this->size; i++) { //going over old population to put females last
		if (this->all_population[i]->sex==1) {
			temp[n] = this->all_population[i];
			n++;
		}
	}
	for (unsigned int i=0; i<this->size; i++)  //replacing population with arranged one
		this->all_population[i] = temp[i];
}

void Pop::arrange_pop() {
	//arranging a population to asexual first then male and then female
	this->arrang_o(); //putting oo first with relevant sexes
	unsigned int ff_asex = (int) (((double) (this->return_num_FF())) * (this->a)); //the number of asexual cells in ff population
	unsigned int of_asex = (int) (((double) (this->return_num_OF())) * ((this->a)/2)); //the number of asexual cells in of population
	this->other_FF_sex(ff_asex); //inserting sexes to ff part of population
	this->other_OF_sex(of_asex); //inserting sexes to of part of population
	Cell *temp[this->size]; //temp array to contain the new arranged population
	int n=0;
	for (unsigned int i=0; i<this->size; i++) { //putting asexual first
		if (this->all_population[i]->sex==2) {
			temp[n] = this->all_population[i];
			n++;
		}
	}
	for (unsigned int i=0; i<this->size; i++) { //male next
		if (this->all_population[i]->sex==0) {
			temp[n] = this->all_population[i];
			n++;
		}
	}
	for (unsigned int i=0; i<this->size; i++) { //female last
		if (this->all_population[i]->sex==1) {
			temp[n] = this->all_population[i];
			n++;
		}
	}
	for (unsigned int i=0; i<this->size; i++)  //replacing old population with new arranged one
		this->all_population[i] = temp[i];
}

void Pop::rep_FF_pop(double lambda, double L, double p_rev) {
	//if we have a population with no O (only FF) then this function replicates it and replaces this population
	//with the new generation population after arranged
	this->replicate_cycle(lambda, L, p_rev);
	this->arrange_FF_pop();
}

void Pop::rep_pop(double lambda, double L, double p_rev) {
	//replicates old population and replaces the existing population with the newly formed and arranged one
	this->replicate_cycle(lambda, L, p_rev);
	this->arrange_pop();
}

void Pop::choose_O(double perc, set<int> &chosen) {
	//chooses the index of cells that will become OO cells
	unsigned int num_inserted = (int) (((double) (this->size))*perc); //choosing the number of cells to be inserted according to perc
	while (chosen.size()<num_inserted) {
		int m = rand()%this->size;
		chosen.insert(m);
	}
}

void Pop::insert_O(double perc) {
	//inserting OO into the population
	if (perc>0.999) {
		for (unsigned int j=0; j<this->size; j++)
			this->all_population[j]->switch_strategy(0, 0);
	}
	else {
		set<int> chosen;
		this->choose_O(perc, chosen);
		for (unsigned int i=0; i<this->size; i++) {
			if (chosen.find(i)!=chosen.end())
				this->all_population[i]->switch_strategy(0, 0);
		}
	}
	this->arrange_pop();
}

double Pop::perc_O() {
	//returning the percentage of O genotype in the population
	double perc = (double) (this->return_num_OO() + (double) (this->return_num_OF())/2)/this->size;
	return perc;
}

double Pop::mean_fitness() {
	//calculating and returning the mean fitness of the population - the arithmetic average of fitnesses in population
	double total = 0;
	for (unsigned int i=0; i<this->size; i++) //going over population
		total+=this->all_population[i]->fitness; //adding fitness
	double mean = total/((double) this->size); //the mean fitness
	return mean;
}

double Pop::FF_steady(double lambda, double L, double p_rev) {
	//takes a FF population and brings it to a steady state
	double mean = this->mean_fitness();
	for (int i=0; i<60; i++) {
		this->rep_FF_pop(lambda, L, p_rev);
		mean = this->mean_fitness();
		if (mean<0.1) {
			mean = 0.0;
			break;
		}
	}
	return mean;
}

double Pop::steady(double lambda, double L, double p_rev) {
	//takes a FF population and brings it to a steady state
	ofstream out;
	double perc = this->perc_O();
	double mean = this->mean_fitness();
	if (perc>0.999) {
		for (int j=0; j<50; j++)
			this->rep_pop(lambda, L, p_rev);
		mean = this->mean_fitness();
	}
	else {
		int i = 0;
		while ((perc<0.999)&&(perc>0.001)&&(i<10000)&&(mean>0.1)) {
			this->rep_pop(lambda, L, p_rev);
			i++;
			perc = this->perc_O();
			mean = this->mean_fitness();
		}
		out.open("res.txt", ios::out|ios::app);
		if (out.is_open())
			out << "num steps for take over " << i << '\n';
		else
			cout << "unable to open res file";
		out.close();
	}
	return mean;
}
